# Supplementary material for: Human Monocytes Are Suitable Carriers for the Delivery of Oncolytic Herpes Simplex Virus Type 1 In Vitro and in a Chicken Embryo Chorioallantoic Membrane Model of Cancer
Source: Int J Mol Sci. 2023 May 25;24(11):9255. doi: 10.3390/ijms24119255 (PMC10253092; doi:10.3390/ijms24119255)
Supplement: Supplementary file 1 [file ijms-24-09255-s001.zip]

Archive with 1 entries (1 files):
- ijms-2417049-supplementary.pdf
